# Supplementary material for: Salt Tolerance Potential in Onion: Confirmation through Physiological and Biochemical Traits
Source: Plants (Basel). 2022 Dec 1;11(23):3325. doi: 10.3390/plants11233325 (PMC9739851; doi:10.3390/plants11233325)
Supplement: Supplementary file 1 [file plants-11-03325-s001.zip]

Archive with 1 entries (1 files):
- plants-1981001-supplementary.pdf
